# Supplementary material for: The Efficacy of Fixed-Dose Diclofenac and Orphenadrine for Postoperative Pain Management: A Systematic Review
Source: Medicines (Basel). 2026 May 8;13(2):17. doi: 10.3390/medicines13020017 (PMC13214908; doi:10.3390/medicines13020017)
Supplement: Supplementary file 1 [file medicines-13-00017-s001.zip]

Archive with 4 entries (4 files):
- S1_PRISMA 2020 checklist.pdf
- S2_SWiM reporting extension checklist.pdf
- S3_Full reproducible search strategy for all databases and registries.pdf
- S4_Detailed PICO characteristics and comprehensive results of included studies.pdf
